# Supplementary material for: Comparison of Pollutant Effects on Cutaneous Inflammasomes Activation
Source: Int J Mol Sci. 2023 Nov 23;24(23):16674. doi: 10.3390/ijms242316674 (PMC10706824; doi:10.3390/ijms242316674)
Supplement: Supplementary file 1 [file ijms-24-16674-s001.zip]

Archive with 1 entries (1 files):
- ijms-2715208-supplementary.pdf
